# Supplementary material for: Musicians are more consistent: Gestural cross-modal mappings of pitch, loudness and tempo in real-time
Source: Front Psychol. 2014 Jul 28;5:789. doi: 10.3389/fpsyg.2014.00789 (PMC4112934; doi:10.3389/fpsyg.2014.00789)
Supplement: Supplementary file 1 [file DataSheet1.ZIP]

Archive with 31 entries (26 files):
- sound_stimuli_01/
- sound_stimuli_01/experimental_trials/
- sound_stimuli_01/experimental_trials/.DS_Store
- __MACOSX/
- __MACOSX/sound_stimuli_01/
- __MACOSX/sound_stimuli_01/experimental_trials/
- __MACOSX/sound_stimuli_01/experimental_trials/._.DS_Store
- sound_stimuli_01/experimental_trials/01.wav
- __MACOSX/sound_stimuli_01/experimental_trials/._01.wav
- sound_stimuli_01/experimental_trials/02.wav
- __MACOSX/sound_stimuli_01/experimental_trials/._02.wav
- sound_stimuli_01/experimental_trials/03.wav
- __MACOSX/sound_stimuli_01/experimental_trials/._03.wav
- sound_stimuli_01/experimental_trials/04.wav
- __MACOSX/sound_stimuli_01/experimental_trials/._04.wav
- sound_stimuli_01/experimental_trials/05.wav
- __MACOSX/sound_stimuli_01/experimental_trials/._05.wav
- sound_stimuli_01/experimental_trials/06.wav
- __MACOSX/sound_stimuli_01/experimental_trials/._06.wav
- sound_stimuli_01/experimental_trials/07.wav
- __MACOSX/sound_stimuli_01/experimental_trials/._07.wav
- sound_stimuli_01/experimental_trials/08.wav
- __MACOSX/sound_stimuli_01/experimental_trials/._08.wav
- sound_stimuli_01/experimental_trials/09.wav
- __MACOSX/sound_stimuli_01/experimental_trials/._09.wav
- sound_stimuli_01/experimental_trials/10.wav
- __MACOSX/sound_stimuli_01/experimental_trials/._10.wav
- sound_stimuli_01/experimental_trials/11.wav
- __MACOSX/sound_stimuli_01/experimental_trials/._11.wav
- sound_stimuli_01/experimental_trials/12.wav
- __MACOSX/sound_stimuli_01/experimental_trials/._12.wav
