# Supplementary material for: Musicians are more consistent: Gestural cross-modal mappings of pitch, loudness and tempo in real-time
Source: Front Psychol. 2014 Jul 28;5:789. doi: 10.3389/fpsyg.2014.00789 (PMC4112934; doi:10.3389/fpsyg.2014.00789)
Supplement: Supplementary file 2 [file DataSheet2.ZIP]

Archive with 37 entries (30 files):
- sound_stimuli_02/
- sound_stimuli_02/experimental_trials/
- sound_stimuli_02/experimental_trials/.DS_Store
- __MACOSX/
- __MACOSX/sound_stimuli_02/
- __MACOSX/sound_stimuli_02/experimental_trials/
- __MACOSX/sound_stimuli_02/experimental_trials/._.DS_Store
- sound_stimuli_02/experimental_trials/13.wav
- __MACOSX/sound_stimuli_02/experimental_trials/._13.wav
- sound_stimuli_02/experimental_trials/14.wav
- __MACOSX/sound_stimuli_02/experimental_trials/._14.wav
- sound_stimuli_02/experimental_trials/15.wav
- __MACOSX/sound_stimuli_02/experimental_trials/._15.wav
- sound_stimuli_02/experimental_trials/16.wav
- __MACOSX/sound_stimuli_02/experimental_trials/._16.wav
- sound_stimuli_02/experimental_trials/17.wav
- __MACOSX/sound_stimuli_02/experimental_trials/._17.wav
- sound_stimuli_02/experimental_trials/18.wav
- __MACOSX/sound_stimuli_02/experimental_trials/._18.wav
- sound_stimuli_02/experimental_trials/19.wav
- __MACOSX/sound_stimuli_02/experimental_trials/._19.wav
- sound_stimuli_02/experimental_trials/20.wav
- __MACOSX/sound_stimuli_02/experimental_trials/._20.wav
- sound_stimuli_02/experimental_trials/21.wav
- __MACOSX/sound_stimuli_02/experimental_trials/._21.wav
- sound_stimuli_02/practice_trials/
- sound_stimuli_02/practice_trials/pra01a.wav
- __MACOSX/sound_stimuli_02/practice_trials/
- __MACOSX/sound_stimuli_02/practice_trials/._pra01a.wav
- sound_stimuli_02/practice_trials/pra02a.wav
- __MACOSX/sound_stimuli_02/practice_trials/._pra02a.wav
- sound_stimuli_02/practice_trials/pra03a.wav
- __MACOSX/sound_stimuli_02/practice_trials/._pra03a.wav
- sound_stimuli_02/practice_trials/pra05a.wav
- __MACOSX/sound_stimuli_02/practice_trials/._pra05a.wav
- sound_stimuli_02/practice_trials/pra06a.wav
- __MACOSX/sound_stimuli_02/practice_trials/._pra06a.wav
